# Supplementary material for: Dataset on the relationship between students’ attitude towards, and performance in mathematics word problems, mediated by active learning heuristic problem-solving approach
Source: Data Brief. 2023 Mar 14;48:109055. doi: 10.1016/j.dib.2023.109055 (PMC10051018; doi:10.1016/j.dib.2023.109055)
Supplement: Supplementary file 1 [file mmc1.zip]

Archive with 16 entries (16 files):
- Supplementary material for DIB/~$nal DIB.doc
- Supplementary material for DIB/~WRL0001.tmp
- Supplementary material for DIB/ALHPSA.pdf
- Supplementary material for DIB/ATMI-SF.pdf
- Supplementary material for DIB/Classroom Observation Rubric.pdf
- Supplementary material for DIB/Content Knowledge of the Eleventh Grade Students in LP.pdf
- Supplementary material for DIB/DEO Mbale.pdf
- Supplementary material for DIB/DEO Mukono.pdf
- Supplementary material for DIB/Effect of ALHPSA on Students' Performance.pdf
- Supplementary material for DIB/Focus Group Prompts.pdf
- Supplementary material for DIB/Interview Guide.pdf
- Supplementary material for DIB/Introduction and Informed Consent.pdf
- Supplementary material for DIB/LIPAT Pre.pdf
- Supplementary material for DIB/Research recommendation.pdf
- Supplementary material for DIB/Sample Linear Programming Word Problems.pdf
- Supplementary material for DIB/TLIPAT Post.pdf
